# Supplementary material for: The Association of Chronic Periodontitis as a Potential Risk Factor with Rheumatoid Arthritis: A Nested Case-Control Study Using a Korean National Health Screening Cohort
Source: Biomedicines. 2024 Apr 23;12(5):936. doi: 10.3390/biomedicines12050936 (PMC11118670; doi:10.3390/biomedicines12050936)
Supplement: Supplementary file 1 [file biomedicines-12-00936-s001.zip]

Archive with 1 entries (1 files):
- biomedicines-2950616-supplementary.pdf
